# Supplementary material for: Whole blood transcriptomics analysis of Indonesians reveals translocated and pathogenic microbiota in blood
Source: PLoS One. 2025 Jul 24;20(7):e0328788. doi: 10.1371/journal.pone.0328788 (PMC12289045; doi:10.1371/journal.pone.0328788)
Supplement: S1 Table — (XLSX) [file pone.0328788.s008.xlsx]

## Sheet: Indonesian_Reads_101BP
S1 Table Read depth of each individual in the Indonesian dataset (101BP) after each filtering step.
Sample	Raw Reads	Trimmed Reads	Unmapped Reads	No Human Contaminant Reads	No Repeats	CCMetagen Classififcation	No Singletons	No Viridiplantae	No Chordata	No Metazoa
MPI-025	32073022	28623537	1128461	864301	246708	12243	12243	12243	4895	4895
MPI-048	29036035	26235191	599826	569876	28885	4711	4711	4711	178	178
MPI-051	35318494	30880218	1248818	1176357	70528	7928	7928	7928	0	0
MPI-061	32144486	28658825	531124	472148	56345	8694	8694	8694	3291	3291
MPI-065	34524126	31987735	579794	556501	21748	3495	3495	3495	115	115
MPI-242	32406281	28940749	590316	555462	33603	4519	4519	4519	0	0
MPI-296	37379616	34393281	631690	590728	39175	6448	6448	6448	1409	1409
MPI-318	33902414	30738887	593964	570933	21925	4037	4037	4037	0	0
MPI-333	30200754	27139969	1019684	970118	48509	7697	7697	7697	0	0
MPI-334	37975942	35125686	790884	677209	103311	6179	6179	6179	1166	1166
MPI-335	36224904	32359120	1215636	1184288	29951	6409	6409	6409	746	746
MPI-336	45104681	40306563	963301	935555	26016	6205	6205	6205	0	0
MPI-345	39803689	36669362	1391131	1074885	282087	29380	29380	29380	21339	21339
MPI-369	34761321	32027049	567127	540144	25700	9156	9156	9156	0	0
MPI-376	33156137	29623645	727743	667806	58756	7706	7706	7706	3126	3126
MPI-378	35832861	25940344	859385	845520	13355	4679	4679	4679	55	55
MPI-379	33254857	30239876	777453	736361	40001	4504	4504	4504	0	0
MPI-381Batch1	35304818	31879556	644062	610897	32047	10899	10899	10899	0	0
MPI-383	30374735	28075719	567891	546076	20847	4449	4449	4449	125	125
MPI-389	33166615	29391674	968845	952026	15883	2385	2385	2385	0	0
MTW-MDB-001	35160731	32236939	829741	807814	21148	4964	4964	4964	0	0
MTW-MDB-002	35616252	32122470	619663	596641	21709	3969	3969	3969	0	0
MTW-MDB-003	38682873	34566987	885953	863983	20524	7098	7098	7098	0	0
MTW-MDB-009	35874454	32775514	572076	541540	29168	7704	7704	7704	309	309
MTW-MDB-011	31943703	28814393	642632	612954	28619	5323	5323	5323	0	0
MTW-MDB-014	35711506	32232313	689327	663832	24480	5021	5021	5021	0	0
MTW-MDB-015	34432180	31117233	602080	575439	25227	5737	5737	5737	0	0
MTW-MDB-016	30910117	27999436	750117	723254	25921	3832	3832	3832	0	0
MTW-MDB-019	40457898	36594593	868737	825416	41974	7657	7657	7657	0	0
MTW-MDB-020	33959319	29976150	821196	795087	25001	6120	6120	6120	0	0
MTW-MDB-024	36050328	32441602	1030824	999342	30467	7319	7319	7319	0	0
MTW-MDB-025	36141580	33028086	591911	566562	24249	8274	8274	8274	252	252
MTW-MDB-026	32572593	29722497	548502	523513	23499	5665	5665	5665	363	363
MTW-MDB-028	32030573	29331310	961895	939100	21742	5353	5353	5353	0	0
MTW-MDB-032	38194431	34846164	526244	499047	25986	4764	4764	4764	0	0
MTW-MDB-034	37980061	33782946	1560620	1530547	28620	4644	4644	4644	194	194
MTW-MDB-035	34413137	30343177	764569	739098	24365	2550	2550	2415	0	0
MTW-TLL-002	41411639	38409502	913754	895826	16545	5246	5246	5246	0	0
MTW-TLL-006	41389229	37448298	909496	886209	21887	9377	9377	9377	0	0
MTW-TLL-007	32392456	30018718	454139	435623	17359	6163	6163	6163	0	0
MTW-TLL-008	27897857	25849392	757754	703467	53176	12348	12348	12348	7222	7222
MTW-TLL-010	39573904	35791363	1572522	1551037	20413	7022	7021	7021	152	152
MTW-TLL-011	35965976	32280265	1073737	1053781	19068	4640	4640	4640	0	0
MTW-TLL-012	43076162	31364916	581946	564395	16785	5517	5517	5517	61	61
MTW-TLL-013Batch2	45043750	42285048	958039	933855	23198	7456	7456	7456	166	166
MTW-TLL-016	31232921	28231260	590581	563451	26279	6376	6376	6376	0	0
MTW-TLL-017	31420515	28422607	567569	530652	35406	13717	13717	13717	7774	7774
MTW-TLL-019	37365441	34303500	940945	907351	32478	10466	10466	10445	0	0
MTW-TLL-020	34798020	31312442	738364	717020	20185	8268	8268	8268	0	0
MTW-TLL-021	40718082	28132477	572765	555294	16896	5959	5959	5959	0	0
MTW-TLL-022	29780284	26084814	535252	510638	23664	6370	6370	6370	0	0
MTW-TLL-023	30327633	26394390	725110	689133	35111	6568	6568	6568	0	0
MTW-TLL-024	32803137	29160680	814143	783937	29362	5944	5944	5944	0	0
MTW-TLL-025	32787262	29328981	700174	678019	21104	5767	5767	5767	0	0
MTW-TLL-026	28663948	27006347	546520	530868	14950	5790	5790	5790	0	0
MTW-TLL-027	39256595	28831911	442611	429083	13038	3278	3277	3277	0	0
MTW-TLL-029	34573026	31442275	700485	667306	32263	9755	9755	9755	0	0
MTW-TLL-030	41322345	38367628	840492	819457	20169	3842	3842	3842	0	0
MTW-TLL-032	38084427	32801646	851327	810406	39184	12114	12114	12114	6142	6142
MTW-TLL-034	34955989	31014184	1041924	1011642	29195	6915	6915	6915	0	0
MTW-TLL-035	38117028	28063460	685216	672691	11999	4202	4202	4202	0	0
MTW-TLL-037	39584469	36874679	1039963	1021085	17564	7362	7362	7362	0	0
MTW-TLL-038	33970689	30806937	759243	732752	25725	7231	7231	7110	0	0
MTW-TLL-039	30365727	27550100	557228	526772	29444	6901	6901	6901	0	0
MTW-TLL-040	39216251	29240696	442717	430225	11945	6362	6362	6362	0	0
MTW-TLL-041	33709651	30198131	542533	525126	16644	5322	5322	5322	0	0
MTW-TLL-042	42575565	36359859	1283894	1255027	27693	6972	6972	6972	0	0
MTW-TLL-043	30999586	27851942	699726	670389	28385	5538	5538	5538	0	0
SMB-ANK-003	40925224	37887989	893905	874515	18276	3511	3511	3511	56	56
SMB-ANK-004	34368807	30896317	593879	570058	22776	4524	4524	4524	0	0
SMB-ANK-005	35146769	30857298	701433	678404	21845	9793	9793	9452	2150	2150
SMB-ANK-006	31738572	28438560	1218590	1194380	23199	5508	5508	5508	0	0
SMB-ANK-007	36276647	32668564	652726	621354	30350	5202	5202	5202	0	0
SMB-ANK-009	38142099	35049579	495520	471062	23455	6466	6466	6466	0	0
SMB-ANK-011	30758048	28925324	622643	604450	17488	4284	4284	4284	0	0
SMB-ANK-013	38080163	33573297	1014941	987047	27004	3721	3721	3721	0	0
SMB-ANK-015	33948822	31275666	710474	669516	39875	7150	7150	7150	0	0
SMB-ANK-016Batch2	44771301	41445755	1841268	1823186	17153	4939	4939	4939	0	0
SMB-ANK-019	32904486	30129293	956217	926206	29296	4969	4969	4969	0	0
SMB-ANK-024	29957201	27177942	464320	446689	16892	2947	2947	2947	0	0
SMB-ANK-026	31946908	28640095	951928	891686	59083	11669	11669	11669	0	0
SMB-ANK-027Batch1	35212173	32133747	938663	901145	36657	4769	4769	4769	0	0
SMB-ANK-028	34283596	29841382	907115	875804	30656	6086	6086	6057	0	0
SMB-ANK-029	31282610	28588697	613018	595639	16647	4669	4669	4669	0	0
SMB-ANK-030	30958179	28705627	837347	777229	59159	8626	8626	8626	0	0
SMB-BKB008	32642493	32174732	631844	613848	16524	3912	3912	3912	0	0
SMB-HPM006	33111379	32465606	1085819	1025954	58182	3307	3307	3307	0	0
SMB-HPM016	32458307	29101768	1801578	1673833	125410	22739	22739	22739	0	0
SMB-HPM018	34430391	33836597	1058578	997274	59883	3164	3164	3164	0	0
SMB-HPM021	33071104	32604959	608904	546293	61230	6269	6269	6269	172	172
SMB-HPM027	34271996	33842233	810241	789027	19965	4352	4352	4352	0	0
SMB-PDT001	35056844	34618204	809530	741910	65849	5064	5064	4810	0	0
SMB-PDT007	36180646	35657229	808150	784215	22759	3676	3676	3676	0	0
SMB-PDT036	33016470	32627024	733410	715467	16976	2308	2308	2308	0	0
SMB-PTB028	34067234	33451365	1430035	836947	535217	48471	48471	48471	44047	44047
SMB-RIN003	35943919	35570992	1025492	1005185	19206	2212	2212	2212	0	0
SMB-RIN009	34027666	33492219	1043009	985702	56073	3330	3330	3330	0	0
SMB-RIN014	35945351	35491014	801201	735928	63702	3500	3500	3500	0	0
SMB-RIN016	35296477	34866665	966333	901150	63839	4870	4870	4870	0	0
SMB-RIN019	32664625	32200387	682539	626978	54379	2310	2310	2310	0	0
SMB-WHB024	32575947	32224519	751676	694824	55360	3383	3383	3383	0	0
SMB-WNG-001	40397118	36376426	1238280	1218549	18687	3461	3461	3461	272	272
SMB-WNG-002	35341598	32181310	752152	730818	20486	2350	2350	2350	0	0
SMB-WNG-003	38191581	34475291	717652	685281	31613	3594	3594	3594	0	0
SMB-WNG-004	32635330	29923178	742835	726656	15498	3702	3702	3702	0	0
SMB-WNG-006	34427713	31840361	1073747	1021940	50778	9018	9018	8929	0	0
SMB-WNG-007	30550705	27197217	727760	693746	33313	6343	6343	6343	0	0
SMB-WNG-009	32742796	29812387	1003341	976880	25560	4097	4097	4097	0	0
SMB-WNG-012	28449928	25147852	725253	697029	27465	2790	2790	2790	0	0
SMB-WNG-014	32726426	29827817	777086	757642	18638	3297	3297	3297	169	169
SMB-WNG-017	30581060	27834406	594895	575357	18697	2472	2472	2472	0	0
SMB-WNG-018	29546542	26544934	1426851	1385685	40518	5212	5212	5212	0	0
SMB-WNG-020	33421386	30540581	844877	805955	38032	2793	2793	2771	0	0
SMB-WNG-021Batch1	39204779	36049070	937480	891260	45152	3890	3890	3890	0	0
SMB-WNG-022	31122918	28216046	673728	648510	24614	6239	6239	6145	0	0
SMB-WNG-023	33900001	30784701	1529894	1504263	24936	3374	3374	3374	0	0
SMB-WNG-028	37345054	33141591	654677	613317	40378	7364	7364	7364	0	0
Mean	3.48847e+07	3.1562e+07	832361	790416	39862.6	6480.35	6480.33	6470.88	905.521	905.521
