# Supplementary material for: Whole blood transcriptomics analysis of Indonesians reveals translocated and pathogenic microbiota in blood
Source: PLoS One. 2025 Jul 24;20(7):e0328788. doi: 10.1371/journal.pone.0328788 (PMC12289045; doi:10.1371/journal.pone.0328788)
Supplement: S2 Table — (XLSX) [file pone.0328788.s009.xlsx]

## Sheet: Indonesian_Reads_75BP
S2 Table Read depth of each individual in the Indonesian dataset (75BP) after each filtering step.
Sample	Raw Reads	Trimmed Reads	Unmapped Reads	No Human Contaminant Reads	No Repeats	CCMetagen Classififcation	No Singletons	No Viridiplantae	No Chordata	No Metazoa
MPI-025	32073022	31367448	776579	503565	260764	6567	6567	6567	2413	2413
MPI-048	29036035	28593585	442871	410881	31348	3408	3407	3407	30	30
MPI-051	35318494	34441150	870421	800226	69399	4113	4113	4113	0	0
MPI-061	32144486	31590420	458302	387690	68577	6900	6900	6900	2491	2491
MPI-065	34524126	34034289	577292	544818	31198	3317	3317	3317	48	48
MPI-242	32406281	31835504	409401	372171	36461	1167	1166	1166	0	0
MPI-296	37379616	36901907	559091	503436	54485	5228	5228	5228	1000	1000
MPI-318	33902414	33363959	550900	520815	29342	3806	3806	3806	0	0
MPI-333	30200754	29799416	713106	662166	50285	2320	2320	2320	0	0
MPI-334	37975942	37307038	887571	716625	154698	4668	4668	4668	281	281
MPI-335	36224904	35687168	1178562	1138699	38546	5818	5818	5818	1631	1631
MPI-336	45104681	44462578	949314	909604	38379	4006	4006	4006	0	0
MPI-345	39803689	39023192	1524335	1163366	314218	18157	18157	18157	13125	13125
MPI-369	34761321	34299644	551058	510697	39305	6818	6818	6818	0	0
MPI-376	33156137	32615002	604611	525707	78037	5393	5393	5393	2518	2487
MPI-378	35832861	33433006	1193510	1151311	41122	4965	4965	4965	75	75
MPI-379	33254857	32817864	553248	511116	41428	3651	3651	3651	0	0
MPI-381Batch1	35304818	34712545	630825	586249	43253	6251	6251	6251	0	0
MPI-383	30374735	30024519	499100	470289	28295	2610	2610	2610	0	0
MPI-389	33166615	32694353	950436	924039	24520	1715	1715	1715	0	0
MTW-MDB-001	35160731	34695437	760743	732149	27900	3953	3953	3953	0	0
MTW-MDB-002	35616252	34934335	613212	560571	51687	2095	2095	2095	0	0
MTW-MDB-003	38682873	37596272	994395	923518	67992	3828	3828	3828	0	0
MTW-MDB-009	35874454	35242744	573723	507145	65124	5660	5660	5660	61	61
MTW-MDB-011	31943703	31487307	488190	454421	32970	4594	4594	4594	0	0
MTW-MDB-014	35711506	35195194	638727	592611	45416	3674	3674	3674	0	0
MTW-MDB-015	34432180	33853164	567346	532276	34037	5539	5539	5539	0	0
MTW-MDB-016	30910117	30395354	668006	639309	28063	2996	2996	2996	0	0
MTW-MDB-019	40457898	39684605	782355	727168	54093	6381	6381	6381	0	0
MTW-MDB-020	33959319	33390350	739744	703887	35037	3752	3752	3752	0	0
MTW-MDB-024	36050328	35552417	988247	940774	46367	4986	4986	4986	0	0
MTW-MDB-025	36141580	35653776	563735	525357	37136	4864	4864	4864	0	0
MTW-MDB-026	32572593	32134936	484386	444503	38775	4673	4673	4673	0	0
MTW-MDB-028	32030573	31599009	893340	857258	35100	3897	3897	3897	0	0
MTW-MDB-032	38194431	37509279	485166	453805	30279	4349	4349	4349	0	0
MTW-MDB-034	37980061	37346723	1411166	1376977	33057	3846	3846	3846	0	0
MTW-MDB-035	34413137	33764592	728013	687608	39244	2326	2326	2326	0	0
MTW-TLL-002	41411639	40692713	1034151	970296	61073	2767	2767	2767	0	0
MTW-TLL-006	41389229	40422555	1032172	959879	68969	6634	6634	6634	0	0
MTW-TLL-007	32392456	31936085	469322	443144	24631	3526	3526	3526	0	0
MTW-TLL-008	27897857	27532240	554841	496635	57561	10171	10171	10171	8128	8128
MTW-TLL-010	39573904	38623768	1713968	1646759	64933	6650	6650	6650	0	0
MTW-TLL-011	35965976	34836347	1253407	1169345	81843	4849	4849	4849	0	0
MTW-TLL-012	43076162	40470458	817587	763684	52619	6545	6545	6545	0	0
MTW-TLL-016	31232921	30776553	514371	462696	51130	4605	4605	4605	404	404
MTW-TLL-017	31420515	31012929	548350	503702	41647	12214	12214	12214	8447	8447
MTW-TLL-019	37365441	36874032	856420	812699	42657	7681	7681	7681	0	0
MTW-TLL-020	34798020	34373939	723280	693640	28656	5951	5951	5951	0	0
MTW-TLL-021	40718082	37786396	863391	733436	128613	4926	4926	4926	0	0
MTW-TLL-022	29780284	29195167	494819	452219	41682	4027	4027	4027	0	0
MTW-TLL-023	30327633	29740878	554174	515484	37930	4034	4034	4034	0	0
MTW-TLL-024	32803137	32275341	716521	673371	42453	3499	3499	3499	0	0
MTW-TLL-025	32787262	32337589	702712	668630	31757	4486	4486	4486	0	0
MTW-TLL-026	28663948	28395552	520987	500856	19582	3997	3997	3997	0	0
MTW-TLL-027	39256595	37107955	616882	570019	45750	4352	4352	4352	0	0
MTW-TLL-029	34573026	34104953	572252	531065	40427	5462	5462	5462	0	0
MTW-TLL-030	41322345	40316646	988483	884128	103556	3391	3391	3391	0	0
MTW-TLL-032	38084427	37097563	926381	821755	100519	11439	11439	11439	7012	7012
MTW-TLL-034	34955989	34271466	951415	916708	33773	5240	5240	5240	0	0
MTW-TLL-035	38117028	35649542	982054	919939	61021	4725	4725	4725	0	0
MTW-TLL-037	39584469	38900171	1135679	1081241	51711	6904	6904	6904	0	0
MTW-TLL-038	33970689	33436913	734679	684807	49227	4703	4703	4703	786	786
MTW-TLL-039	30365727	29943534	437733	405897	31021	5031	5031	5031	0	0
MTW-TLL-040	39216251	37017472	639366	591908	46351	5419	5419	5419	0	0
MTW-TLL-041	33709651	32984239	617102	571272	43760	4866	4866	4866	0	0
MTW-TLL-042	42575565	41208945	1376505	1311957	61814	5116	5116	5116	0	0
MTW-TLL-043	30999586	30510574	620631	582358	37353	3889	3887	3887	0	0
MTW-TLL013Batch3	33936245	33887821	919952	849056	69692	4166	4166	4166	0	0
SMB-ANK-003	40925224	40281547	983733	943172	38089	3191	3191	3191	57	57
SMB-ANK-004	34368807	33854284	540800	511849	28149	3662	3657	3657	0	0
SMB-ANK-005	35146769	34559318	700960	656797	41829	5925	5925	5624	1665	1665
SMB-ANK-006	31738572	31110410	1239566	1187720	51135	4156	4156	4156	0	0
SMB-ANK-007	36276647	35599328	725931	592738	132118	3660	3660	3660	0	0
SMB-ANK-009	38142099	37446229	556768	487536	67993	4070	4070	4070	0	0
SMB-ANK-011	30758048	30473614	605388	574759	29990	2855	2855	2855	0	0
SMB-ANK-013	38080163	37071980	1003141	968332	33557	3307	3305	3305	0	0
SMB-ANK-015	33948822	33525927	505274	454693	50073	2523	2521	2521	0	0
SMB-ANK-019	32904486	32512796	787327	752220	34763	2182	2180	2180	0	0
SMB-ANK-024	29957201	29557851	436921	410202	26058	1832	1832	1832	0	0
SMB-ANK-026	31946908	31494378	550452	493362	56222	4883	4883	4883	0	0
SMB-ANK-027Batch2	36232964	34136553	630613	588675	41063	2988	2988	2988	0	0
SMB-ANK-028	34283596	33543929	915705	844771	70103	3409	3409	3409	0	0
SMB-ANK-029	31282610	30894218	581348	555216	25196	3445	3445	3445	0	0
SMB-ANK-030	30958179	30474442	574942	507569	66873	4304	4304	4304	0	0
SMB-ANK016Batch3	34956310	34897696	683688	626528	56321	1707	1707	1707	0	0
SMB-BKB008	32642493	32610148	662072	634280	26626	3353	3353	3353	0	0
SMB-HPM006	33111379	33064633	1038373	967104	70307	1974	1974	1974	0	0
SMB-HPM016	32458307	32246159	907673	815827	90917	4249	4249	4249	0	0
SMB-HPM018	34430391	34373960	1085074	1007461	76460	2759	2759	2759	0	0
SMB-HPM021	33071104	33039960	635727	555268	79022	4903	4903	4903	193	193
SMB-HPM027	34271996	34242657	821663	789168	31796	3402	3402	3402	0	0
SMB-PDT001	35056844	35016586	832982	747357	84198	5134	5134	5134	0	0
SMB-PDT007	36180646	36142904	802253	767480	34140	3322	3322	3322	0	0
SMB-PDT036	33016470	32979035	738724	710588	27544	2212	2212	2212	0	0
SMB-PTB028	34067234	34025560	1467446	853101	566566	36349	36349	36349	30133	30133
SMB-RIN003	35943919	35914794	1089299	1049387	39020	5918	5918	5918	0	0
SMB-RIN009	34027666	33983751	1078594	998513	79109	6003	6003	6003	0	0
SMB-RIN014	35945351	35908958	833675	752929	79446	3189	3189	3189	0	0
SMB-RIN016	35296477	35265519	981637	900209	80346	4182	4182	4182	0	0
SMB-RIN019	32664625	32634318	695991	625154	70044	1474	1474	1474	0	0
SMB-WHB024	32575947	32549094	704951	640102	63845	2289	2289	2289	0	0
SMB-WNG-001	40397118	39489356	1345373	1304951	38375	3276	3276	3276	231	231
SMB-WNG-002	35341598	34855235	735868	703041	31805	2049	2049	2049	0	0
SMB-WNG-003	38191581	37433930	680406	640541	38759	2904	2904	2904	0	0
SMB-WNG-004	32635330	32217095	718026	690247	27049	2908	2908	2908	0	0
SMB-WNG-006	34427713	34098925	688375	645596	42194	2163	2163	2151	0	0
SMB-WNG-007	30550705	30039495	595662	549938	45190	4205	4205	4205	529	529
SMB-WNG-009	32742796	32233476	974910	941770	32280	2839	2839	2839	0	0
SMB-WNG-012	28449928	27926389	635046	596099	38349	1375	1375	1375	0	0
SMB-WNG-014	32726426	32373975	773344	737558	35266	2106	2106	2106	58	58
SMB-WNG-017	30581060	30146048	557006	531803	24429	2843	2843	2843	0	0
SMB-WNG-018	29546542	29145937	1121116	1086007	34768	2519	2519	2519	0	0
SMB-WNG-020	33421386	32780295	773096	727373	45226	1985	1983	1983	0	0
SMB-WNG-022	31122918	30647968	615881	585052	30368	3914	3912	3912	0	0
SMB-WNG-023	33900001	33424684	1424919	1392337	31974	1129	1128	1128	0	0
SMB-WNG-028	37345054	36627095	569664	484060	85105	3841	3841	3841	0	0
SMB-WNG021Batch3	32744172	32716584	720078	643335	75865	3343	3343	3343	0	0
Mean	3.46593e+07	3.40543e+07	781864	721292	58423.7	4579.2	4579.03	4576.35	695.009	694.744
