# Supplementary material for: Whole blood transcriptomics analysis of Indonesians reveals translocated and pathogenic microbiota in blood
Source: PLoS One. 2025 Jul 24;20(7):e0328788. doi: 10.1371/journal.pone.0328788 (PMC12289045; doi:10.1371/journal.pone.0328788)
Supplement: S3 Table — (XLSX) [file pone.0328788.s010.xlsx]

## Sheet: Malian_Reads_75BP
S3 Table Read depth of each individual in the Malian dataset (75BP) after each filtering step.
Sample	Raw Reads	Trimmed Reads	Unmapped Reads	No Human Contaminant Reads	No Repeats	CCMetagen Classififcation	No Singletons	No Viridiplantae	No Chordata	No Metazoa
SRR1026870	20372510	18354813	1086651	967594	117441	4709	4709	4570	506	506
SRR1026873	80344489	74034456	1423071	1277885	138129	19825	19825	19811	10	0
SRR1026875	24046925	19867182	1538427	1288184	247951	10959	10959	10959	3549	3549
SRR1026879	62628608	57282138	902705	758043	140624	11960	11960	11960	0	0
SRR1026881	54616377	49734512	1377958	1168316	205745	11475	11475	11475	0	0
SRR1026885	46400424	43045178	1332849	1156329	174638	8322	8322	8322	212	212
SRR1026889	48470161	43832457	1121307	822910	294946	12763	12763	12500	0	0
SRR1026891	36502555	33479772	1055303	930041	123912	5265	5265	5265	0	0
SRR1026895	25670801	22932676	683361	574799	107338	2644	2644	2644	16	0
SRR1026898	32544742	29229184	469852	387956	79362	5588	5588	5588	224	224
SRR1026900	20787717	19168514	626593	341473	281956	6511	6511	6511	354	354
SRR1026902	35016434	32061208	1158747	1057450	99771	6241	6241	6241	0	0
SRR1026906	27365993	24305038	698668	578141	118472	6184	6184	6184	0	0
SRR1026910	37828436	34903835	1295075	1005738	286253	7090	7090	7090	231	231
SRR1026914	54619412	48631867	1477725	1196630	278065	12645	12645	12645	32	0
SRR1026918	24939437	23337121	951594	865563	84668	5405	5405	5405	87	87
SRR1026922	30901670	26340406	3627402	1027521	2546832	22334	22334	22334	16432	5810
SRR1026924	48828749	45472094	1285886	1068305	213069	8147	8147	8147	313	313
SRR1026926	50635320	45999940	1178119	986570	189346	11134	11134	11134	2859	949
SRR1026928	53232742	47296076	1275103	1049340	222797	7797	7797	7797	46	0
SRR1026930	24999114	21257985	896149	689709	203404	5519	5519	5519	430	420
SRR1026932	24422754	21745372	989896	808312	179281	14715	14715	14715	2828	143
SRR1026936	41266167	38052022	836833	625197	209681	4487	4487	4210	0	0
SRR1026940	48145582	38073668	1917988	1298361	608453	6698	6698	6521	709	700
SRR1026942	40188007	33536668	1467910	1134151	328924	5595	5595	5595	0	0
SRR1026944	57010328	39659612	1864807	928086	910133	11320	11320	11320	813	550
SRR1026946	20934417	18825986	630055	499227	129302	5105	5105	5105	111	111
SRR1026948	38995609	24880903	1718278	719276	988214	11247	11247	11247	181	41
SRR1026950	38264529	25816289	1309466	572025	723647	4602	4602	4602	200	129
SRR1026952	45700220	38005605	1196914	691198	499131	5766	5766	5750	288	288
SRR1026954	30993317	12961810	284820	235037	48986	1765	1765	1765	0	0
SRR1026956	50715324	45794691	1088029	902889	183114	5887	5887	5887	0	0
SRR1026958	21403955	17509292	685210	389370	288660	4766	4766	4766	652	613
SRR1026960	36966939	34389193	880031	694881	180588	5702	5702	5702	231	231
SRR1026962	51638614	29393661	988431	372164	610729	7262	7261	7261	1011	851
SRR1026964	46497192	39013252	944001	767302	174016	6566	6566	6566	0	0
SRR1026968	46089193	43257681	881339	736055	143427	7571	7571	7571	0	0
SRR1026970	36331915	34218940	880716	739438	139525	6075	6075	6075	0	0
SRR1026974	18834324	17382982	351344	286652	64063	2600	2600	2600	793	793
SRR1026978	17490984	15076606	603790	482100	120374	3104	3104	3104	214	204
SRR1026980	17877275	15431764	589109	503186	84533	2812	2812	2812	286	286
SRR1026982	47626612	43145719	1012862	854055	156529	14873	14873	14873	6580	111
SRR1026986	25087878	22583548	554809	393011	159160	10045	10045	10045	689	689
SRR1026988	14267155	12857343	286304	185403	100072	2110	2110	2110	236	236
SRR1026990	36336094	32918739	871541	763847	105917	6714	6714	6714	689	569
SRR1026992	12261338	10884498	184249	142728	40793	1637	1637	1637	128	128
SRR1026994	20621040	16432167	928562	725566	201180	3216	3216	3216	491	491
SRR1026996	66391665	61258459	1710075	1504034	202767	13226	13226	13226	0	0
SRR1027000	61562039	56165574	866884	726053	135477	14996	14996	14996	0	0
SRR1027002	111668325	88261585	2993078	1705567	1269307	31917	31917	31862	5203	5161
SRR1027004	41536985	32342480	1172118	585882	573353	9335	9335	9335	3800	3785
SRR1027006	34201785	29907602	603428	428948	172537	5107	5107	5107	647	637
SRR1027008	23355773	20910875	455055	299237	153035	4774	4774	4774	0	0
SRR1027010	31435346	29072099	480160	310412	167037	4882	4882	4882	126	126
Mean	3.88309e+07	3.33395e+07	1.06835e+06	763114	300123	8129.52	8129.5	8112.07	966.796	546.815
