# Supplementary material for: Whole blood transcriptomics analysis of Indonesians reveals translocated and pathogenic microbiota in blood
Source: PLoS One. 2025 Jul 24;20(7):e0328788. doi: 10.1371/journal.pone.0328788 (PMC12289045; doi:10.1371/journal.pone.0328788)
Supplement: S4 Table — (XLSX) [file pone.0328788.s011.xlsx]

## Sheet: UK_Reads_75BP
S4 Table Read depth of each individual in the UK dataset (75BP) after each filtering step.
Sample	Raw Reads	Trimmed Reads	Unmapped Reads	No Human Contaminant Reads	No Repeats	CCMetagen Classififcation	No Singletons	No Viridiplantae	No Chordata	No Metazoa
SRR6369883	24082630	23609980	1289343	1037662	250966	7350	7350	7350	2874	2874
SRR6369884	22870206	21877768	1723118	1185146	537241	4493	4493	4493	582	582
SRR6369897	33617873	33079555	1659498	1297687	360886	5793	5793	5793	1525	1525
SRR6369900	22570715	18952639	2102038	1806040	294895	8817	8817	8800	1558	1558
SRR6369902	35209759	33937062	2219411	1851497	366328	7869	7869	7869	1777	1777
SRR6369904	65602772	64777116	13502803	13210359	287782	27730	27730	27666	23068	19419
SRR6369918	20869516	20182942	1887768	1601710	284737	10884	10884	10884	1546	1546
SRR6369920	13566265	13167486	976131	853126	122194	6954	6954	6954	1668	1668
SRR6369927	41259315	40525273	2915490	2193114	721042	16114	16114	16114	4717	4717
SRR6369928	43885675	41292118	5254254	4858061	394753	29189	29189	29189	4510	4510
SRR6369930	48125104	45370854	3636414	2983286	649529	27033	27033	27033	9471	9471
SRR6369931	74574258	71203259	3229954	2428245	798499	33711	33711	33711	13116	13116
Mean	37186174	35664671	3.36635e+06	2.94216e+06	422404	15494.8	15494.8	15488	5534.33	5230.25
