# Supplementary material for: Whole blood transcriptomics analysis of Indonesians reveals translocated and pathogenic microbiota in blood
Source: PLoS One. 2025 Jul 24;20(7):e0328788. doi: 10.1371/journal.pone.0328788 (PMC12289045; doi:10.1371/journal.pone.0328788)
Supplement: S5 Table — (XLSX) [file pone.0328788.s012.xlsx]

## Sheet: Mali_vs_Indo
S5 Table Differential abundance analysis results (Welch's t-test BH-adjusted p = 0.05) at the phylum level between Malian and Indonesian datasets.
Superkingdom	Kingdom	Phylum	diff.btw	diff.win	effect	overlap	we.ep	we.eBH	wi.ep	wi.eBH
Bacteria	unk_k	Bdellovibrionota	-0.348958	4.3587	-0.0649738	0.465909	0.614272	0.897588	0.625193	0.91262
Eukaryota	Fungi	unk_p	-0.376571	4.50839	-0.0670762	0.464489	0.596109	0.888611	0.645165	0.92176
Eukaryota	unk_k	Apicomplexa	-1.29172	10.1036	-0.136931	0.412349	0.307509	0.864086	0.373743	0.834678
Viruses	Orthornavirae	Kitrinoviricota	-4.48037	9.35885	-0.513422	0.28247	0.0112742	0.140984	0.0247563	0.21801
Bacteria	unk_k	Actinomycetota	4.78869	8.00366	0.598392	0.277502	0.00229466	0.0298473	0.011429	0.115057
Bacteria	unk_k	Bacillota	0.780937	4.95798	0.139515	0.415483	0.280873	0.679377	0.366644	0.784424
Bacteria	unk_k	Bacteroidota	-0.0444544	4.50227	-0.00840783	0.496806	0.739924	0.936849	0.753624	0.951595
Bacteria	unk_k	Pseudomonadota	-0.238347	5.92502	-0.0346726	0.484031	0.67871	0.959258	0.687847	0.927907
Eukaryota	Fungi	Ascomycota	-0.0351794	5.38413	-0.00659469	0.494677	0.76247	0.97967	0.757608	0.955187
Eukaryota	unk_k	Bacillariophyta	-0.0474073	4.42382	-0.00927566	0.494677	0.729622	0.9362	0.766663	0.950665
Eukaryota	unk_k	Ciliophora	0.254773	4.6878	0.034308	0.476562	0.521488	0.850543	0.668394	0.924577
Viruses	Pararnavirae	Artverviricota	0.877123	5.34085	0.147086	0.419446	0.172973	0.536571	0.357837	0.751451
Viruses	Shotokuvirae	Cossaviricota	-0.00525398	4.23258	-0.00106461	0.498935	0.695122	0.91762	0.692284	0.920868
Viruses	unk_k	unk_p	0.247359	4.41454	0.0561106	0.477644	0.660205	0.909655	0.661217	0.91891
Eukaryota	Fungi	Basidiomycota	-0.881674	5.89725	-0.135341	0.424006	0.429586	0.861148	0.441658	0.845639
