# Supplementary material for: Whole blood transcriptomics analysis of Indonesians reveals translocated and pathogenic microbiota in blood
Source: PLoS One. 2025 Jul 24;20(7):e0328788. doi: 10.1371/journal.pone.0328788 (PMC12289045; doi:10.1371/journal.pone.0328788)
Supplement: S6 Table — (XLSX) [file pone.0328788.s013.xlsx]

## Sheet: UK_vs_Indo
S6 Table Differential abundance analysis results (Welch's t-test BH-adjusted p = 0.05) at the phylum level between UK and Indonesian datasets.
Superkingdom	Kingdom	Phylum	diff.btw	diff.win	effect	overlap	we.ep	we.eBH	wi.ep	wi.eBH
Bacteria	unk_k	Pseudomonadota	12.3691	4.23254	2.80272	0.00261087	2.45145e-11	3.43203e-10	7.80746e-09	1.09304e-07
Viruses	Orthornavirae	Kitrinoviricota	-7.07642	8.29404	-0.772717	0.209363	0.00219561	0.0216509	0.0156957	0.108952
Eukaryota	unk_k	Apicomplexa	-2.80597	7.73832	-0.419751	0.288687	0.0238037	0.131643	0.107585	0.363347
Bacteria	unk_k	Actinomycetota	2.40476	5.82811	0.396023	0.351105	0.207799	0.638148	0.174621	0.596589
Bacteria	unk_k	unk_p	1.82517	5.55151	0.280418	0.36801	0.241458	0.678702	0.287403	0.684567
Bacteria	unk_k	Bdellovibrionota	-1.04664	4.69536	-0.191719	0.397919	0.39703	0.750064	0.432033	0.765041
Bacteria	unk_k	Bacteroidota	-0.520315	4.0711	-0.130381	0.43099	0.633006	0.884929	0.591297	0.857788
Eukaryota	unk_k	unk_p	-0.284139	4.38961	-0.073798	0.462939	0.650934	0.896763	0.630277	0.885637
Eukaryota	Fungi	unk_p	-0.332108	4.50008	-0.0679508	0.453836	0.613787	0.874472	0.630548	0.889016
Eukaryota	Fungi	Ascomycota	-0.56141	4.81459	-0.0866095	0.447334	0.645589	0.901042	0.663779	0.894304
Bacteria	unk_k	Cyanobacteriota	-0.402924	4.36365	-0.0813098	0.456437	0.692338	0.906322	0.678132	0.908093
Eukaryota	unk_k	Oomycota	-0.143018	4.10928	-0.0332701	0.479167	0.755073	0.922611	0.734997	0.919685
Bacteria	unk_k	Bacillota	-0.0161799	4.19011	-0.00533068	0.496094	0.731562	0.927189	0.749945	0.931082
Eukaryota	Fungi	Basidiomycota	-0.370529	6.37671	-0.048597	0.477243	0.792889	0.987251	0.695483	0.939305
