# Supplementary material for: Whole blood transcriptomics analysis of Indonesians reveals translocated and pathogenic microbiota in blood
Source: PLoS One. 2025 Jul 24;20(7):e0328788. doi: 10.1371/journal.pone.0328788 (PMC12289045; doi:10.1371/journal.pone.0328788)
Supplement: S7 Table — (XLSX) [file pone.0328788.s014.xlsx]

## Sheet: Mali_vs_Korowai
S7 Table Differential abundance analysis results (Welch's t-test BH-adjusted p = 0.05) at the phylum level between Malian and Korowai datasets.
Superkingdom	Kingdom	Phylum	diff.btw	diff.win	effect	overlap	we.ep	we.eBH	wi.ep	wi.eBH
Eukaryota	unk_k	Apicomplexa	-3.53259	10.4839	-0.436469	0.273438	0.0895341	0.449503	0.0904043	0.429253
Viruses	Orthornavirae	Kitrinoviricota	-6.79845	8.31295	-0.679712	0.24375	0.0314407	0.248854	0.0307509	0.223081
Bacteria	unk_k	Actinomycetota	5.58895	7.17057	0.708985	0.25741	0.00226458	0.02815	0.0311297	0.24137
Bacteria	unk_k	Bacillota	1.10558	5.00282	0.194099	0.398438	0.363164	0.721681	0.43176	0.783856
Bacteria	unk_k	Bacteroidota	-0.0646581	4.42894	-0.0146717	0.49375	0.73453	0.931671	0.749159	0.937375
Bacteria	unk_k	Pseudomonadota	0.0967347	5.49034	0.0147554	0.49375	0.771357	0.95219	0.742872	0.947905
Eukaryota	Fungi	Ascomycota	0.315263	4.96903	0.0587524	0.464062	0.539355	0.859923	0.65254	0.910563
Eukaryota	unk_k	Bacillariophyta	-0.0512961	4.5665	-0.00637461	0.4961	0.753591	0.934968	0.746074	0.947941
Eukaryota	unk_k	Ciliophora	0.547284	5.02008	0.0978788	0.448437	0.53604	0.841807	0.597468	0.88259
Viruses	Pararnavirae	Artverviricota	1.06885	5.46248	0.172975	0.405616	0.26853	0.62673	0.441713	0.77473
Viruses	Shotokuvirae	Cossaviricota	0.281741	4.53574	0.0462305	0.471139	0.747409	0.937857	0.722675	0.939655
Viruses	unk_k	unk_p	0.37644	4.39588	0.0718056	0.459375	0.644859	0.906119	0.623336	0.884782
Eukaryota	Fungi	Basidiomycota	-0.364396	5.39166	-0.0526322	0.468019	0.674021	0.921244	0.666326	0.928874
