# Supplementary material for: Whole blood transcriptomics analysis of Indonesians reveals translocated and pathogenic microbiota in blood
Source: PLoS One. 2025 Jul 24;20(7):e0328788. doi: 10.1371/journal.pone.0328788 (PMC12289045; doi:10.1371/journal.pone.0328788)
Supplement: S8 Table — (XLSX) [file pone.0328788.s015.xlsx]

## Sheet: UK_vs_Korowai
S8 Table Differential abundance analysis results (Welch's t-test BH-adjusted p = 0.05) at the phylum level between UK and Korowai datasets.
Superkingdom	Kingdom	Phylum	diff.btw	diff.win	effect	overlap	we.ep	we.eBH	wi.ep	wi.eBH
Eukaryota	Fungi	unk_p	-0.264038	4.36919	-0.0583279	0.470313	0.712032	0.899424	0.702167	0.900619
Eukaryota	unk_k	Apicomplexa	-9.64435	9.26708	-0.909142	0.196875	0.0159217	0.0943811	0.0410163	0.191224
Viruses	Orthornavirae	Kitrinoviricota	-8.28451	7.44598	-1.0239	0.149766	0.0073835	0.0523123	0.0137979	0.102974
Bacteria	unk_k	Actinomycetota	3.12375	5.24167	0.519399	0.275	0.153261	0.450526	0.146036	0.477718
Bacteria	unk_k	Bacillota	-0.324062	3.9823	-0.0674079	0.464063	0.69698	0.892527	0.707276	0.915295
Bacteria	unk_k	Bacteroidota	-0.568321	4.16766	-0.121194	0.4375	0.636887	0.86825	0.630657	0.887385
Bacteria	unk_k	Pseudomonadota	12.2273	3.72062	3.21983	0.000109648	2.0288e-06	2.63744e-05	3.8661e-07	5.02593e-06
Eukaryota	Fungi	Ascomycota	-0.0550682	4.45094	-0.00912194	0.495313	0.719849	0.933832	0.746918	0.942432
Bacteria	unk_k	Cyanobacteriota	-0.339136	4.20665	-0.0749696	0.464063	0.641696	0.878088	0.667922	0.883705
Bacteria	unk_k	unk_p	1.85741	5.39713	0.349297	0.351563	0.250931	0.628069	0.322964	0.688665
Eukaryota	Fungi	Basidiomycota	0.0753503	5.87085	0.00899229	0.49454	0.738698	0.971479	0.762237	0.970683
Eukaryota	unk_k	Oomycota	-0.390109	4.15292	-0.0892764	0.45625	0.661338	0.878654	0.666069	0.886044
Eukaryota	unk_k	unk_p	-0.155301	4.35336	-0.0324012	0.484375	0.699326	0.911681	0.735957	0.926528
